# Supplementary material for: Ability of the Right Ventricle to Serve as a Systemic Ventricle in Response to the Volume Overload at the Neonatal Stage
Source: Biology (Basel). 2022 Dec 15;11(12):1831. doi: 10.3390/biology11121831 (PMC9775952; doi:10.3390/biology11121831)
Supplement: Supplementary file 1 [file biology-11-01831-s001.zip]

Archive with 7 entries (7 files):
- Supplemental Fig. S1-20220926.tif
- Supplemental Fig. S2-20220926.tif
- Supplemental Fig. S3-20220926.tif
- Supplemental Fig.S4-20220810.tif
- Supplemental Fig.S5-20220926.tif
- Table S1 Primers.pdf
- Table S2 Reagents.pdf
